# Supplementary material for: Gut microbiota-derived trimethylamine N-Oxide: a novel target for the treatment of preeclampsia
Source: Gut Microbes. 2024 Feb 13;16(1):2311888. doi: 10.1080/19490976.2024.2311888 (PMC10868535; doi:10.1080/19490976.2024.2311888)
Supplement: Supplemental Material [file KGMI_A_2311888_SM2103.zip]

Archive with 6 entries (6 files):
- Table S5.docx
- Table S2.docx
- Table S1.docx
- Supplementary Figures.docx
- Table S4.docx
- Table S3.docx
